# Supplementary material for: Dynamic anticipation by Cdk2/Cyclin A-bound p27 mediates signal integration in cell cycle regulation
Source: Nat Commun. 2019 Apr 11;10:1676. doi: 10.1038/s41467-019-09446-w (PMC6459857; doi:10.1038/s41467-019-09446-w)
Supplement: Supplementary file 4 — Source Data [file 41467_2019_9446_MOESM4_ESM.zip]

Archive with 1 entries (1 files):
- 147848_2_related_ms_3589277_pnc75v (1).docx
